# Supplementary material for: Thermal and Mechanical Characterization of Epoxy/Polyimide Blends via Postcuring Process
Source: Polymers (Basel). 2023 Feb 21;15(5):1072. doi: 10.3390/polym15051072 (PMC10007675; doi:10.3390/polym15051072)
Supplement: Supplementary file 1 [file polymers-15-01072-s001.zip]

Archive with 1 entries (1 files):
- polymers-2190324-supplementary.pdf
